# Supplementary material for: A Novel Method Facilitating the Simple and Low-Cost Preparation of Human Osteochondral Slice Explants for Large-Scale Native Tissue Analysis
Source: Int J Mol Sci. 2021 Jun 15;22(12):6394. doi: 10.3390/ijms22126394 (PMC8232634; doi:10.3390/ijms22126394)
Supplement: Supplementary file 1 [file ijms-22-06394-s001.zip]

Archive with 3 entries (3 files):
- SuppFig1.png
- SuppFig2.png
- SuppFig3.png
